# Supplementary material for: Ancestral reconstruction reveals mechanisms of ERK regulatory evolution
Source: eLife. 2019 Aug 13;8:e38805. doi: 10.7554/eLife.38805 (PMC6692128; doi:10.7554/eLife.38805)
Supplement: Source data 1. [file elife-38805-data1.xlsx]

## Sheet: Sheet1
AncCDK.MAPK
Mod. Summary	Sequence	XIC AUC	z
	ALNSPNRPYTEYVATR	588348000	2
	ALNSPNRPYTEYVATR	13152200000	3
S4(Phospho/79.9663)	ALNsPNRPYTEYVATR	1551780000	2
	ALNsPNRPYTEYVATR	9488600000	3
S4(Phospho/79.9663); T10(Phospho/79.9663)	ALNsPNRPYtEYVATR	3942060000	2
	ALNsPNRPYtEYVATR	8876940000	3
S4(Phospho/79.9663); Y12(Phospho/79.9663)	ALNsPNRPYTEyVATR	1882200000	2
	ALNsPNRPYTEyVATR	8909200000	3
T10(Phospho/79.9663)	ALNSPNRPYtEYVATR	1551740000	2
	ALNSPNRPYtEYVATR	10145100000	3
T10(Phospho/79.9663); Y12(Phospho/79.9663)	ALNSPNRPYtEyVATR	553153000	2
	ALNSPNRPYtEyVATR	3870920000	3
T15(Phospho/79.9663)	ALNSPNRPYTEYVAtR	8794250	2
	ALNSPNRPYTEYVAtR	117104000	3
Y12(Phospho/79.9663)	ALNSPNRPYTEyVATR	484502000	2
	ALNSPNRPYTEyVATR	4731520000	3
	Total Area of All peptides	69854161250
	Total Area of phosphorylated T10 peptides	24515840000
	Total Area of phosphorylated Y12 peptides	16007422000
	Total Area of di-phosphorylated T10 and Y12 peptides	4424073000
	Relative Phosphorylated T10	35.0957
	Relative Phosphorylated Y12	22.9155
	Relative di-Phosphorylated T10 and Y12	6.3333
AncMAPK
Mod. Summary	Sequence	XIC AUC	z
	AMTEYVATR	49257500000	2
M2(Oxidation/15.9949)	AmTEYVATR	16827200000	2
M2(Oxidation/15.9949); T3(Phospho/79.9663)	AmtEYVATR	610571000	2
T3(Phospho/79.9663)	AMtEYVATR	7692440000	2
Y5(Phospho/79.9663)	AMTEyVATR	35535100000	2
	Total Area of All peptides	109922811000
	Total Area of phosphorylated T3 peptides	8303011000
	Total Area of phosphorylated Y5 peptides	35535100000
	Relative Phosphorylated T3	7.55349
	Relative Phosphorylated Y5	32.3273
AncJPE
Mod. Summary	Sequence	XIC AUC	z
	VADSTGFMTEYVATR	1565400000	3
	VADSTGFMTEYVATR	4947450000	2
S4(Phospho/79.9663); Y11(Phospho/79.9663)	VADsTGFMTEyVATR	689108000	2
T5(Phospho/79.9663)	VADStGFMTEYVATR	92967900	3
	VADStGFMTEYVATR	211009000	2
T5(Phospho/79.9663); T9(Phospho/79.9663)	VADStGFMtEYVATR	38150700	3
	VADStGFMtEYVATR	240081000	2
T9(Phospho/79.9663)	VADSTGFMtEYVATR	1643690000	3
	VADSTGFMtEYVATR	5244930000	2
T9(Phospho/79.9663); Y11(Phospho/79.9663)	VADSTGFMtEyVATR	4374470000	3
	VADSTGFMtEyVATR	11621600000	2
T14(Phospho/79.9663)	VADSTGFMTEYVAtR	68089000	2
Y11(Phospho/79.9663)	VADSTGFMTEyVATR	6370580000	3
	VADSTGFMTEyVATR	20747700000	2
	Total Area of All peptides	57855225600
	Total Area of phosphorylated T9 peptides	7166851700
	Total Area of phosphorylated Y11 peptides	27807388000
	Total Area of di-phosphorylated T9 and Y11 peptides	15996070000
	Relative Phosphorylated T9	12.3876
	Relative Phosphorylated Y11	48.0637
	Relative di-Phosphorylated T9 and Y11	27.6484
AncERK
Mod. Summary	Sequence	XIC AUC	z
	VADSTHDHQGFMTEYVATR	286071000	2
	VADSTHDHQGFMTEYVATR	4945310000	3
S4(Phospho/79.9663)	VADsTHDHQGFMTEYVATR	17188600	2
	VADsTHDHQGFMTEYVATR	1848620000	3
S4(Phospho/79.9663); T13(Phospho/79.9663)	VADsTHDHQGFMtEYVATR	75723200	2
	VADsTHDHQGFMtEYVATR	1473950000	3
S4(Phospho/79.9663); Y15(Phospho/79.9663)	VADsTHDHQGFMTEyVATR	72537500	2
	VADsTHDHQGFMTEyVATR	860117000	3
T13(Phospho/79.9663)	VADSTHDHQGFMtEYVATR	209675000	2
	VADSTHDHQGFMtEYVATR	4391420000	3
T13(Phospho/79.9663); T18(Phospho/79.9663)	VADSTHDHQGFMtEYVAtR	54028900	3
T13(Phospho/79.9663); Y15(Phospho/79.9663)	VADSTHDHQGFMtEyVATR	163543000	2
	VADSTHDHQGFMtEyVATR	6542210000	3
Y15(Phospho/79.9663)	VADSTHDHQGFMTEyVATR	3082600000	2
	VADSTHDHQGFMTEyVATR	60441400000	3
	Total Area of all peptides	84464394200
	Total Area of phosphorylated T13 peptides	6204797100
	Total Area of phosphorylated Y15 peptides	64456654500
	Total Area of di-phosphorylated T13 and Y15 peprides	6705753000
	Relative Phosphorylated T13	7.34605
	Relative Phosphorylated Y15	76.3122
	Relative di-Phosphorylated T13 and Y15	7.93915
AncERK1-5
Mod. Summary	Sequence	XIC AUC	z
	AADPDEEHSGFMTEYVATR	1535530	4
		431094000	2
		5249820000	3
M12(Oxidation/15.9949)	AADPDEEHSGFmTEYVATR	14852700	2
M12(Oxidation/15.9949)	AADPDEEHSGFmTEYVATR	428555000	3
Y15(Phospho/79.9663)	AADPDEEHSGFMTEyVATR	4856770000	2
Y15(Phospho/79.9663)	AADPDEEHSGFMTEyVATR	14521400000	3
	Total Area of phosphorylated Y15 peptides	19378170000
	Total Area of all peptides	25504027230
	Relative Phosphorylated Y15	75.9808
AncERK1-2
Mod. Summary	Sequence	XIC AUC	z
	AADPDEDHSGFMTEYVATR	3414570000	2
	AADPDEDHSGFMTEYVATR	35480500000	3
M12(Oxidation/15.9949)	AADPDEDHSGFmTEYVATR	81343600	2
M12(Oxidation/15.9949)	AADPDEDHSGFmTEYVATR	1379560000	3
T13(Phospho/79.9663)	AADPDEDHSGFMtEYVATR	8677980	2
T13(Phospho/79.9663)	AADPDEDHSGFMtEYVATR	76352300	3
Y15(Phospho/79.9663)	AADPDEDHSGFMTEyVATR	365620000	2
Y15(Phospho/79.9663)	AADPDEDHSGFMTEyVATR	2083810000	3
	Total Area of all Peptides	42890433880
	Total Area of phosphorylated T13 peptides	85030280
	Total Area of phosphorylated Y15 peptides	2449430000
	Relative Phosphorylated T13	0.19825
	Relative Phosphorylated Y15	5.7109
ERK1
Mod. Summary	Sequence	XIC AUC	z
	IADPEHDHTGFLTEYVATR	913383000	2
		6285750000	3
		7038870000	4
T13(Phospho/79.9663)	IADPEHDHTGFLtEYVATR	15030500	3
Y15(Phospho/79.9663)	IADPEHDHTGFLTEyVATR	122067000	4
		444466000	3
	Total Area of all peptides	14819566500
	Total Area of phosphorylated T13 peptides	15030500
	Total Area of phosphorylated Y15 peptides	566533000
	Relative Phosphorylated T13	0.101423
	Relative Phosphorylated Y15	3.82287
ERK1
Mod. Summary	Sequence	XIC AUC	z
	IADPEHDHTGFLTEYVATR	24005500000	3
	IADPEHDHTGFLTEYVATR	84767100000	4
T13(Phospho/79.9663)	IADPEHDHTGFLtEYVATR	3256470	4
T13(Phospho/79.9663)	IADPEHDHTGFLtEYVATR	9756480	3
Y15(Phospho/79.9663)	IADPEHDHTGFLTEyVATR	824657000	4
Y15(Phospho/79.9663)	IADPEHDHTGFLTEyVATR	3374480000	3
	Total Area of all peptides	112984749950
	Total Area of phosphorylated T13 peptides	13012950
	Total Area of phosphorylated Y15 peptides	4199137000
	Relative Phosphorylated T13	0.0115174
	Relative Phosphorylated Y15	3.71655
ERK1 ins74N
Mod. Summary	Sequence	XIC AUC	z
	IADPEHDHTGFLTEYVATR	13006200000	3
	IADPEHDHTGFLTEYVATR	46986300000	4
T13(Phospho/79.9663)	IADPEHDHTGFLtEYVATR	23929500	4
T13(Phospho/79.9663)	IADPEHDHTGFLtEYVATR	53789900	3
Y15(Phospho/79.9663)	IADPEHDHTGFLTEyVATR	4944020000	4
Y15(Phospho/79.9663)	IADPEHDHTGFLTEyVATR	21115100000	3
	Total Area of all peptides	86129339400
	Total Area of phosphorylated T13 peptides	77719400
	Total Area of phosphorylated Y15 peptides	26059120000
	Relative Phosphorylated T13	0.0902357
	Relative Phosphorylated Y15	30.2558
